# Supplementary material for: Public health in community pharmacy: A systematic review of pharmacist and consumer views
Source: BMC Public Health. 2011 Jul 21;11:582. doi: 10.1186/1471-2458-11-582 (PMC3146877; doi:10.1186/1471-2458-11-582)
Supplement: Additional file 1 — Characteristics of included studies. Excel table showing characteristics of studies included in the review. [file 1471-2458-11-582-S1.XLS]

## Sheet: Sheet1
First Author, Year, Country [Ref No]	Design, Method	Participants	Sample Size	Response Rate	Outcomes Measured (Outcomes of relevance to review in Bold)	Quality issues with study
Abduelkarem , 2009, United Arab Emirates [46]	Cross sectional, survey	Convenience sample of type 2 diabetes patients receiving educational intervention on diabetes self care from community pharmacist.	50	Not reported	Diabetes self care activity, health related quality of life, patient opinions of service.	Response rate not reported.
Aneblom, 2002, Sweden [25]	Cross sectional, focus groups	Convenience sample of women purchasing EHC from community pharmacy.	27	Not reported	Knowledge, experience and attitudes towards EHC in community pharmacy.	Response rate and age not reported.
Aquilino, 2003, USA [16]	Cross sectional, survey	Random sample of community pharmacists	363	0.382	Smoking cessation knowledge, attitudes practice and training.	Age not reported
Ashley, 2006 [32]; Ashley, 2007 [33]; Brewster, 2005 [34]; Brewster, 2005 [35], Canada	Cross sectional, survey	Random sample of community pharmacists	996	0.72	Attitudes to and knowledge of smoking cessation, perception of pharmacists’ roles, practice in advising patients, facilitators to smoking cessation practice and smoking cessation training needs. Factors predicting smoking cessation practice.	Age not reported
Baraitser, 2007, England [70]	Cross sectional, survey and semi-structured interviews	Convenience sample of community pharmacists providing Chlamydia testing service and service users.	Pharmacists: 2 Service users: 80	Pharmacists: 66% Service Users: 96%	Acceptability and feasibility of Chlamydia testing and treatment service.
Bissell, 2003, UK [69]	Cross sectional, semi-structured interviews and focus groups	Convenience sample of pharmacists providing EHC and women using EHC service.	Pharmacists: 24 Service users: 11	Pharmacists: 43% Service users: 8.7%	Views on provision of EHC in community pharmacy
Bjorkman, 2008 , Sweden [56]	Cross sectional, focus group	Purposive sample of pharmacy staff	35	Not reported	Attitudes to public health role and barriers to role.	Response rate not reported
Black, 2008, England [48]	Cross sectional, structured interview	Convenience sample of patients receiving emergency hormonal contraceptive (EHC) from pharmacy and clinical services.	133	Not reported	Perception of accessibility to EHC, experience of service use and effectiveness of consultation on subsequent risk behaviour.	Response rate not reported.
Brewster, 2007, Canada [36]	Cross sectional, survey	Random sample of the general public.	2421	0.58	Perceptions of pharmacists, physicians and dentists as a source of advice on smoking cessation. Likelihood of approaching pharmacists, physicians and dentists for smoking cessation advice.	Age and gender not reported.
Calabretto, 2009, Australia [49]	Cross sectional, survey	Convenience sample of university students.	627	Not reported	Knowledge about EHC, the menstrual cycle, attitudes to abortion, knowledge and attitudes about availability of EHC	Response rate not reported
Calgan, 2007, Turkey [50]	Cross sectional, survey	Random sample of community pharmacists.	83	Not reported	Smoking status, attitudes towards smoking and asking customers about smoking, smoking cessation practice and smoking cessation topics they would like to learn more about.	Response rate not reported. Recruitment not explained clearly.
Cameron, 2006, Scotland [77]	Cross sectional, survey	Convenience sample of community pharmacy managers	99	0.825	Training needs for provision of services to drug misusers.
Cameron, 2007, Scotland [26]	Cross sectional, survey.	Convenience sample of pharmacists.	50	0.36	Willingness to introduce chlamydia testing and treatment services.	Age not reported
Cordina, 2008, Moldova [65]	Cross sectional, survey	Random sample of community pharmacists.	370	0.617	Managerial activities, dispensing activities, pharmaceutical care activities, inter-professional relationships, attitudes towards public health and competence in perceived public health.
Couchenour, 2002, USA [17]	Cross sectional, survey	Convenience sample of medical centre patients.	73	Not reported	Attitudes towards pharmacy smoking cessation service.	Age not reported. Response rate not reported.
Dastani, 2004, USA [18]	Cross sectional, survey	Random sample of community pharmacists	139	0.352	Frequency of counselling obese patients, perceived comfort level, perceived effectiveness of various obesity treatments and perceived confidence in achieving positive outcomes as a result of counselling.	Age not reported
Deibert, 2006, UK [39]	Cross sectional, survey	Convenience sample of community pharmacists	227	0.85	Atttitudes and practices regarding sale of syringes to drug misusers.	Age and gender not reported
Dunn, 2003, Canada [27]	Cross sectional, survey	Convenience sample of women purchasing EHC from community pharmacy.	1457	0.206	Service delivery, patient satisfaction, number of pregnancies prevented.	Age not reported. Low reponse rate.
Edwards, 2006, Australia [19]	Cross sectional, survey	Convenience sample of community pharmacists	331	0.48	Smoking cessation activity, confidence in providing smoking cessation service and readiness to change smoking cessation activity.	Age not reported
Fera, 2008, USA [80]	Cross sectional, survey	Convenience sample of patients with type 2 diabetes receiving diabetes self management intervention provided by community pharmacists.	724 at baseline and 224 at 6 month follow up	70% at baseline and 24.5% at six month follow up	Glycosylated haemoglobin, cholesterol, blood pressure, body mass index, vaccinations, foot examinations, eye examinations, number of patient goals for nutrition, exercise, weight and patient satisfaction.
Folkes, 2001, UK [63]	Cross sectional, semi-structured interview	Purposive sample of women attending sexual health services and a general practice.	27	0.34	Current contraceptive practices, choice of service provider, issues concerning availability and accessibility of EHC. Views on deregualtion of EHC and influence on sexual behaviour.
Foster, 2006, USA [82]	Cross sectional, survey	Women receiving EHC from community pharmacy.	426	0.67	Reasons for seeking EHC, time of unprotected intercourse, barriers to access and reasons for choosing pharmacy.
Gainer, 2003, Europe [51]	Cross sectional, focus groups	Women purchasing EHC from community pharmacy	98	Not reported	Knowledge and attiudes about EHC, experience of obtaining EHC.	Response rate not reported. Muliple coding not employed in analysis.
Gray, 2002, UK [28]	Cross sectional, survey	Convenience sample of customers receiving a bone health intervention at community pharmacy.	229	0.503	Views on bone health services in community pharmacy.	Age not reported.
Griggs, 2007, USA [67]	Cross sectional, survey	Random sample of community pharmacists.	148	0.51	Perceptions and behaviour regarding EHC and willingness to provide service
Hassali, 2009, Malaysia [75]	Cross sectional, survey	Convenience sample of community pharmacists.	80	0.8	Involvement in and barriers to health promotion activities.
Hudmon, 2003, USA [52]	Cross sectional, structured interview	Convenience sample of nicotine replacement therapy users	103	Not reported	Perceptions of pharmacists’ knowledge in smoking cessation and role appropriateness, approachability, usefulness of pharmacists for smoking cessation.	Response rate not reported.
Hudmon, 2006, USA [55]	Cross sectional, survey	Convenience sample of community pharmacists.	1168	0.542	Smoking cessation counselling practice, barriers to smoking cessation counselling, perceived role and effectiveness in assisting smoking cessation and training needs.	Response rate not reported
Iversen, 2001, UK [59]	Cross sectional, survey	A random stratified sample of patients registered at a general practice.	96	0.55	Attitudes towards extended roles of pharmacists.
Kennedy, 2002, USA [40]	Cross sectional survey	Convenience sample of smokers attending pharmacy smoking cessaiton clinic	19	0.63	Effectiveness of smoking cessation clinic and patient satisfaction with pharmacist and clinic.	Age and gender not reported.
Kurko, 2009, Finland [37]	Cross sectional, survey	Random sample of community pharmacists.	1190	0.54	Perceptions of role and usage patterns of NRT in smoking cessation and motivation and attitudes to counselling customers purchasing NRT.	Age and gender not reported.
Krska, 2010, UK, [29]	Cross sectional, survey	Convenience sample of general public	177	Not reported	Preferences for sources of weight management advice.	Age and response rate not reported.
Landau, 2009, USA [68]	Cross sectional, survey	Random stratified sample of community pharmacists.	2725	0.19	Interest, comfort, barriers training needs for providing hormonal contraception and interest in providing emergency hormonal contraception.	Low response rate
Larsson, 2004, Sweden [66]	Cross sectional, survey	Random sample of women on national tax register.	564	0.705	Use of EHC, knowledge about EHC and attitudes towards availability of EHC.
Larsson, 2008, Sweden [78]	Cross sectional, survey	Convenience sample of community pharmacy customers buying calcium products	719	Estimated response rate 60%	Views on health information in community pharmacy.	Response rate an estimate
Law, 2005, USA [79]	Cross sectional, survey	Convenience sample of women receiving free bone scan and osteoporosis educational intervention at a community pharmacy.	111	Not reported	Awareness of osteoporosis, intention to follow up with doctor, lifestyle modifications, and level of satisfaction with pharmacist interaction and value of information provided.	Only one pharmacist provided intervention so may not be able to generalise.
Lawrie, 2004, Scotland [64]	Cross sectional, semi structured interview	Purposive sample of pharmacy customers.	80	0.3	Attitudes toward pharmacies providing drug misuse services.	Low response rate. Interviews not transcribed verbatim.
Lewis, 2002, USA [41]	Cross sectional, semi-structured interviews.	Purposive sample of pharmacists in areas with high levels of drug misuse	32	0.55	Attitudes towards sale of sterile syringes to drug misusers.	Age and gender not reported. Muliple coding not employed in analysis.
MacKridge, 2009, UK [30]; Scott, 2009, UK [31]	Cross sectional, survey	Convenience sample of pharmacy support staff	1976	0.567	Experiences, attitudes and training needs of pharamcy support staff involved in providing services for drug misusers.	Age not reported.
MacLaughlin, 2005, USA [53]	Cross sectional, survey	Convenience sample of women receiving osteoporosis screening and education.	97	Not reported.	Correlation between two measures of bone mineral density and patients’ satisfaction with service.	Response rate not reported.
Matheson, 2007, Scotland [60]	Cross sectional, survey	Convenience sample of community pharmacy managers.	789	0.68	Attitudes towards harm reduction services for drug misusers and service provision.
Nahri, 2002, Finland [54]	Cross sectional, survey.	Convenience sample of patients with asthma receiving a self management education and counselling from community pharmacists.	28	Not reported	Effect of intervention on detection and resolution of problems with asthma self management and patients opinions about the perceived usefulness of the pharmacists input.	Response rate not reported
Oparah, 2006, Nigeria [20]	Cross sectional, survey.	Convenience sample of customers visiting randomly selected community pharmacies.	503	0.719	Customers’ satisfaction with pharmacy services.	Age not reported
Oparah, 2005, Nigeria [71]	Cross sectional, survey	Convenience sample of community pharmacists.	161	0.715	Attitudes towards health promotion.
Pankonin, 2008, Vietnam [43]	Cross sectional, semi-structured interviews	Convenience sample of pharmacists selling sterile syringes to drug misusers.	5	Not reported	Perspectives on practice of selling syringes to drug misusers and HIV prevention.	Age, gender and response rate not reported. Analysis not clearly explained.
Patwardhan, 2009, USA [62]	Cross sectional, semi-structured interview	Purposive sample of community pharmacists not offering smoking cessation programs.	10	0.909	Views on the barriers and facilitators to adopting a brief tobacco cessation protocol.	Themes stated but not adequately expanded so direction of opinion on these themes not known. No supporting quotes for themes.
Pfleger, 2008, Scotland [21]	Cross sectional, survey and focus group	Convenience sample of community pharmacists for focus group. Random sample of community pharmacists for survey.	Survey – 223 Focus group - 8	Survey - 24.6% Focus group - 57%	Views, attitudes and self assessed training needs regarding public health practice.	Age not reported. Low response rate.
Scott, 2007, Scotland [72]	Cross sectional, survey	Convenience sample of community pharmacists.	914	0.564	Preferences for providing the different services outlined in the new pharmacy contract.
Sheridan, 2007, England [38]	Cross sectional, survey	Random sample of community pharmacists	2349	0.95	Attitudes and practice in relation to services for drug misuse.	Age and gender not reported.
Sheridan, 2008, New Zealand [61]	Cross sectional, survey	Convenience sample of community pharmacists.	101	0.391	Attitudes, knowledge, barriers and incentives towards involvement of community pharmacists with problem drinkers.
Sucato, 2001, USA [81]	Cross sectional, survey	Convenience sample of adolescents receiving EHC from community pharmacy.	126	0.36	Reasons for seeking EHC from pharmacist, need for additional medical evaluation, risk for for not receiving additional medical evaluation, satisfaction with care provided by pharmacist.
Sunderland, 2006, Australia [47]	Cross sectional, survey	Random sample of people on electoral roll record who reported obtaining medication from a pharmacist.	483	Not reported	Reported frequency of receiving prevention advice and satisfaction with pharmacy services.	Response rate not reported
Suh, 2002, USA [76]	Cross sectional, survey	Convenience sample of community pharmacists in economically stressed areas.	301	0.503	Pharmacists’ perceptions of the importance of Healthy people 2000 and perceptions about recent trends in the characteristics of patients.
Teh, 2001, Australia [57]	Cross sectional,survey	Convenience sample of pharmacy consumers that have never experienced any standardised pharmacy health promotion and screening programme in the years 2000 (Cohort A: Recruited in current study) and 1994 (Cohort B: Recruited in a previous study) and pharmacy consumers who had participated in a cardiovascular health promotion and screening in 2000 (Cohort C: recruited in another study)	A - 58 B - 98 C - 159	A - 52% B - not reported C - not reported	Attitudes towards pharmacist delivered health information and screening services.	Response rate only partly reported
Tesoriero, 2009, UK [42]	Longitudinal, survey	Convenience sample of community pharmacists providing syringe	2002 survey: 506 2006 survey: 683	2002 survey: 73.8% 2006 survey: 64.8%	Experiences of providing sterile syringes to drug misusers.	Age and gender not reported.
Thananithisak, 2008, Thailand [45]	Cross sectional, survey	Convenience sample of pharmacists that applied for health care accreditation and are currently involved in smoking cessation activities.	42	0.5	Perceptions of roles, barriers and activities in relation to smoking cessation.	Gender not reported.
Thomas, 2010, England [22]	Cross sectional, semi structured interview	Convenience sample of pharmacist working in pharmacies offering free postal Chlamydia testing and treatment services.	12	0.46	Attitudes and beliefs, subjective norms and perceived control in relation to postal Chlamydia screening	Age not reported
van Bergen, 2004, Amsterdam [23]	Cross sectional, survey	Convenience sample of women offered a Chlamydia postal testing kit when collecting contraceptives at a health centre pharmacy.	188	0.5	Effectiveness and cost effectiveness of screening and patient views on screening.	Age not reported
Vorobjov, 2009, Estonia [58]	Cross sectional, focus groups	Random sample of community pharmacists and convenience sample of injecting drug users.	Pharmacists – 19 Drug users - 15	Pharmacists - 27% Drug users – not reported	Attitudes towards the role of pharmacists in HIV prevention activities for intravenous drug users.	Response rate only partly reported.
Watson, 2003, Scotland [73]	Cross sectional, survey	Convenience sample of community pharmacists.	99	0.77	Confidence, barriers and attitudes towards prevention of HIV and hepatitis B and C and current practice.
Watson, 2006, Scotland [74]	Cross sectional, survey	Convenience sample of community pharmacy support staff.	40	0.51	Activity, knowledge and attitudes towards the prevention of HIV and hepatitis C.
Wood, 2010, UK, [44]	Cross sectional, survey	Convenience sample of pharmacy customers.	162	0.869	Attitudes towards pharmacy chlamydia testing and treatment.	Gender not reported.
Zillich, 2004, USA [24]	Cross sectional, survey	Convenience sample of pharmacy technicians that attended smoking cessation training program.	51	0.65	Knowledge, confidence and perception of counselling outcomes.	Age not reported
